# Supplementary material for: “There’s no money in community dissemination”: A mixed methods analysis of researcher dissemination-as-usual
Source: J Clin Transl Sci. 2022 Aug 1;6(1):e105. doi: 10.1017/cts.2022.437 (PMC9453578; doi:10.1017/cts.2022.437)
Supplement: Supplementary file 1 [file ctssup.zip]

Archive with 2 entries (2 files):
- S205986612200437Xsup001.docx
- S205986612200437Xsup002.docx
